# Supplementary material for: MiR-146a in ALS: Contribution to Early Peripheral Nerve Degeneration and Relevance as Disease Biomarker
Source: Int J Mol Sci. 2023 Feb 27;24(5):4610. doi: 10.3390/ijms24054610 (PMC10002507; doi:10.3390/ijms24054610)
Supplement: Supplementary file 1 [file ijms-24-04610-s001.zip]

Archive with 1 entries (1 files):
- ijms-2201039-supplementary.pdf
